# Supplementary material for: Capturing Emotions Induced by Fragrances in Saliva: Objective Emotional Assessment Based on Molecular Biomarker Profiles
Source: Biosensors (Basel). 2026 Jan 28;16(2):81. doi: 10.3390/bios16020081 (PMC12938836; doi:10.3390/bios16020081)
Supplement: Supplementary file 1 [file biosensors-16-00081-s001.zip]

Archive with 1 entries (1 files):
- biosensors-4074380-supplementary.pdf
